# Supplementary material for: Metagenomic next-generation sequencing for lung cancer low respiratory tract infections diagnosis and characterizing microbiome features
Source: Front Cell Infect Microbiol. 2025 Jan 23;14:1518199. doi: 10.3389/fcimb.2024.1518199 (PMC11799255; doi:10.3389/fcimb.2024.1518199)
Supplement: Supplementary file 3 [file Table3.xlsx]

## Sheet: Supplementary table 4
Supplementary table 4. Mapping read numbers of predominant commensal/colonizing microbial species in tumor-involved lobes (TL) of lung cancer patients (n=64).
Species	Mapping read numbers
Prevotella melaninogenica	493035
Rothia mucilagino sa	201818
Prevotella jejuni	199547
Streptococcus parasanguinis	198016
Capnocytophaga gingivalis	71986
Solobacterium moorei	69815
Granulicatella adiacens	57812
Porphyromonas somerae	54210
Veillonella atypica	49828
Prevotella oris	28565
Megasphaera micronuci formis	28122
Prevotella intermedia	27808
Veillonella parvula	26466
Capnocytophaga sputigena	18468
Rothia mucilaginosa	17612
Leptotrichia wadei	15234
Fusobacterium nucleatum	14935
Haemophilus parainfluenzae	13553
Lautropia mirabilis	13088
Alloprevotella tannerae	11318
Prevotella pleuritidis	11316
Porphyromonas endodontalis	10198
Mycoplasma salivarium	9478
Fusobacterium periodonticum	7938
Atopobium parvulum	7381
Streptococcus oralis	5943
Megasphaera micronuciformis	5422
Gemella morbillorum	5316
Actinomyces graevenitzii	5207
Parvimonas micra	5007
Campylobacter showae	4565
Actinomyces dentalis	4283
Campylobacter concisus	4058
Prevotella salivae	3402
Prevotella histicola	3229
Cutibacterium acnes	3157
Peptostreptococcus stomatis	3151
Neisseria flavescens	2298
Treponema denticola	2265
Selenomonas felix	2122
Prevotella pallens	2069
Lactobacillus salivarius	2023
Neisseria elongata	1995
Selenomonas sputigena	1638
Schaalia odontolytica	1607
Capnocytophaga leadbetteri	1593
Staphylococcus epidermidis	1547
Corynebacterium propinquum	1456
Filifactor alocis	1384
Fretibacterium fastidiosum	1187
Streptococcus mitis	1178
Actinomyces israelii	1175
Corynebacterium striatum	1148
Mogibacterium timidum	1039
Haemophilus parahaemolyticus	997
Aggregatibacter segnis	996
Veillonella rogosae	822
Streptococcus infantis	792
Streptococcus salivarius	643
Corynebacterium matruchotii	403
Capnocytophaga granulosa	374
Campylobacter rectus	257
Neisseria sicca	256
Streptococcus pseudopneumoniae	223
Streptococcus sanguinis	197
Rothia dentocariosa	186
Moraxella osloensis	174
Sanguibacter keddieii	165
Veillonella dispar	164
Leptotrichia hongkongensis	158
Gemella sanguinis	144
Eikenella corrodens	141
Gemella haemolysans	137
Actinomyces graevenitzi i	132
Kingella denitrificans	104
Neisseria bacilliformis	99
Abiotrophia defectiva	91
Lactobacillus oris	78
Lactobacillus crispatus	68
Moraxella atlantae	68
Lactobacillus fermentum	65
Actinomyces gerencseriae	65
Lactobacillus iners	62
Malassezia restricta	57
Actinomyces viscosus	55
Actinomyces bouchesdurhonensis	51
Kingella oralis	51
Prevotella denticola	51
Actinomyces naeslundii	50
Staphylococcus hominis	46
Corynebacterium aurimucosum	44
Veillonella tobetsuensis	31
Melampsora pinitorqua	31
Cladosporium sphaerospermum	29
Acinetobacter baumannii	25
Escherichia coli	19
Staphylococcus warneri	19
Corynebacterium durum	18
Rothia aeria	18
Leptotrichia massiliensis	17
Porphyromonas gingivalis	17
Pseudomonas aeruginosa	17
Lactobacillus delbrueckii	16
Staphylococcus capitis	16
Staphylococcus haemolyticus	16
Dolosigranulum pigrum	15
Lactococcus lactis	15
Bacteroides heparinolyticus	12
Corynebacterium argentoraten se	11
Enterococcus faecalis	11
Neisseria subflava	11
Tannerella forsythia	11
Staphylococcus cohnii	9
Penicillium glabrum	8
Trichoderma atroviride	8
Desulfomicrobium orale	8
Fusarium metavorans	8
Cutibacterium granulosum	7
Streptococcus pneumoniae	7
Lactobacillus acidophilus	6
Sneathia amnii	6
Staphylococcus aureus	6
Streptococcus intermedius	6
Exophiala lecanii-corni	6
Corynebacterium urealyticum	6
Klebsiella pneumoniae	5
Kocuria palustris	5
Neisseria mucosa	5
Prevotella oulorum	5
Torque teno virus	5
Aeromonas veronii	5
Actinomyces massiliensis	4
Aspergillus brunneoviolaceus	4
Propionibacterium acidifaciens	4
Corynebacterium nuruki	3
Enterococcus faecium	3
Fusarium sambucinum	3
Human betaherpesvirus 6B	3
Lactobacillus panisapium	3
Olsenella uli	3
Treponema vincentii	3
Candida albicans	2
Mycoplasma pneumoniae	2
Aspergillus fumigatus	1
Candida parapsilosis	1
Candida tropicalis	1
Mycolicibacteri um bacteremicu m	1
Mycobacterium gallinarum	1

## Sheet: Supplementary table 6
Supplementary table 6. Mapping read numbers of predominant commensal/colonizing microbial species in tumor-involved lobes (TL) of lung cancer patients and non-cancer controls.
Species	Mapping read numbers of colonizing bacteria in TL of matched lung cancer patients (n=57)	Mapping read numbers of colonizing bacteria in matched non-lung cancer patients (n=57)
Prevotella melaninogenica	492998	352561
Rothia mucilagino sa	201606	107
Prevotella jejuni	196160	13401
Streptococcus parasanguinis	191704	55449
Capnocytophaga gingivalis	71986	576
Solobacterium moorei	69815	0
Granulicatella adiacens	57812	131
Porphyromonas somerae	52179	16746
Veillonella atypica	48614	42987
Prevotella oris	28510	40
Prevotella intermedia	27808	3631
Megasphaera micronuci formis	27197	1209
Veillonella parvula	25208	1617
Capnocytophaga sputigena	18429	1025
Rothia mucilaginosa	15764	72219
Leptotrichia wadei	15234	15142
Fusobacterium nucleatum	14935	77
Haemophilus parainfluenzae	13553	15662
Lautropia mirabilis	12042	6233
Prevotella pleuritidis	11316	0
Alloprevotella tannerae	11307	1451
Porphyromonas endodontalis	10195	0
Mycoplasma salivarium	9478	0
Fusobacterium periodonticum	7938	15697
Atopobium parvulum	7381	1083
Gemella morbillorum	5316	0
Parvimonas micra	5007	113
Megasphaera micronuciformis	4761	5052
Streptococcus oralis	4753	983
Campylobacter showae	4565	0
Actinomyces graevenitzii	4553	22644
Actinomyces dentalis	4283	24
Prevotella salivae	3387	298
Prevotella histicola	3229	131
Peptostreptococcus stomatis	3151	573
Cutibacterium acnes	3119	470
Campylobacter concisus	2715	1673
Neisseria flavescens	2298	33
Treponema denticola	2265	0
Selenomonas felix	2051	5
Lactobacillus salivarius	2023	610
Selenomonas sputigena	1638	0
Capnocytophaga leadbetteri	1593	807
Staphylococcus epidermidis	1547	5153
Filifactor alocis	1384	0
Neisseria elongata	1375	2067
Schaalia odontolytica	1334	39
Corynebacterium propinquum	1332	30
Fretibacterium fastidiosum	1187	0
Streptococcus mitis	1178	0
Actinomyces israelii	1175	0
Corynebacterium striatum	1148	280
Mogibacterium timidum	1039	0
Haemophilus parahaemolyticus	997	0
Aggregatibacter segnis	996	0
Veillonella rogosae	822	292
Streptococcus infantis	792	9574
Streptococcus salivarius	623	79
Capnocytophaga granulosa	374	1706
Campylobacter rectus	257	0
Neisseria sicca	229	415
Streptococcus sanguinis	197	771
Moraxella osloensis	174	252
Sanguibacter keddieii	165	1166
Veillonella dispar	164	3633
Leptotrichia hongkongensis	150	3
Gemella sanguinis	144	320
Eikenella corrodens	141	3
Gemella haemolysans	137	0
Actinomyces graevenitzi i	132	857
Kingella denitrificans	104	4
Neisseria bacilliformis	99	542
Abiotrophia defectiva	91	2527
Lactobacillus oris	78	0
Moraxella atlantae	68	0
Lactobacillus fermentum	65	164
Actinomyces gerencseriae	65	0
Lactobacillus iners	62	0
Malassezia restricta	57	19
Actinomyces viscosus	55	0
Actinomyces bouchesdurhonensis	51	48
Prevotella denticola	51	0
Staphylococcus hominis	46	3
Corynebacterium aurimucosum	44	0
Veillonella tobetsuensis	31	4045
Melampsora pinitorqua	31	0
Rothia dentocariosa	27	22
Actinomyces naeslundii	24	0
Acinetobacter baumannii	19	8
Corynebacterium durum	18	30
Escherichia coli	18	11
Corynebacterium matruchotii	17	118
Leptotrichia massiliensis	17	0
Porphyromonas gingivalis	17	0
Lactobacillus delbrueckii	16	9
Staphylococcus capitis	16	4
Dolosigranulum pigrum	15	3
Lactococcus lactis	15	9
Pseudomonas aeruginosa	15	1
Rothia aeria	15	1167
Enterococcus faecalis	11	1
Neisseria subflava	11	1427
Tannerella forsythia	11	255
Bacteroides heparinolyticus	9	1242
Staphylococcus cohnii	9	0
Penicillium glabrum	8	0
Staphylococcus haemolyticus	8	0
Streptococcus pseudopneumoniae	8	3
Trichoderma atroviride	8	0
Desulfomicrobium orale	8	35
Fusarium metavorans	8	0
Cutibacterium granulosum	7	0
Streptococcus pneumoniae	7	9
Lactobacillus acidophilus	6	0
Sneathia amnii	6	0
Staphylococcus aureus	6	6
Streptococcus intermedius	6	0
Exophiala lecanii-corni	6	0
Corynebacterium urealyticum	6	0
Kocuria palustris	5	12
Neisseria mucosa	5	0
Prevotella oulorum	5	0
Torque teno virus	5	0
Aeromonas veronii	5	6
Actinomyces massiliensis	4	0
Aspergillus brunneoviolaceus	4	0
Propionibacterium acidifaciens	4	95
Corynebacterium nuruki	3	0
Enterococcus faecium	3	1
Fusarium sambucinum	3	0
Human betaherpesvirus 6B	3	0
Lactobacillus panisapium	3	0
Olsenella uli	3	0
Treponema vincentii	3	26
Candida albicans	2	4
Klebsiella pneumoniae	2	12
Mycoplasma pneumoniae	2	0
Aspergillus fumigatus	1	0
Candida parapsilosis	1	1
Candida tropicalis	1	0
Mycolicibacteri um bacteremicu m	1	1
Mycobacterium gallinarum	1	0
Achromobacter xylosoxidans	0	5
Alloprevotella rava	0	6
Centipeda periodontii	0	32
Corynebacterium pseudodiphtheriticu	0	784
Corynebacterium resistens	0	331
Haemophilus haemolyticus	0	19
Klebsiella aerogenes	0	2
Lachnoanaerob aculum saburreum	0	2924
Lactobacillus sakei	0	4
Lactobacillus vaginalis	0	21
Lactococcus piscium	0	135
Mycobacterium gordonae	0	3
Mycoplasma orale	0	9
Phocaeicola abscessus	0	3
Prevotella nanceiensis	0	4924
Prevotella nigrescens	0	1162
Prevotella pallens	0	4
Prevotella shahii	0	4
Prevotella veroralis	0	170
Pyramidobacter piscolens	0	2400
Rothia kristinae	0	45001
Selenomonas massiliensis	0	50
Stomatobaculum longum	0	24
Streptococcus.sp. I-P16	0	156
Treponema socranskii	0	21
Malassezia globosa	0	4
Staphylococcus warneri	0	5
Finegoldia magna	0	11
Cardiobacterium hominis	0	4
Porphyromonas catoniae	0	178
Streptococcus thermophilus	0	51
Treponema putidum	0	412
